# Supplementary material for: A SlERF4–SlTPP1 module enhances drought tolerance in tomato by increasing the root/shoot ratio
Source: Hortic Res. 2026 Mar 2;13(6):uhag070. doi: 10.1093/hr/uhag070 (PMC13253350; doi:10.1093/hr/uhag070)
Supplement: Web_Material_uhag070 [file web_material_uhag070.zip]

Archive with 6 entries (6 files):
- Fig. 1 - Fig. 9.pdf
- Fig. S1.tif
- Fig. S2.tif
- Supplementary data - clean-version.docx
- Table S1.xlsx
- Table S2.xlsx
