# Supplementary material for: A SlERF4–SlTPP1 module enhances drought tolerance in tomato by increasing the root/shoot ratio
Source: Hortic Res. 2026 Mar 2;13(6):uhag070. doi: 10.1093/hr/uhag070 (PMC13253350; doi:10.1093/hr/uhag070)
Supplement: Web_Material_uhag070 [file web_material_uhag070.zip › Table S1.xlsx]

## Sheet: Table S1
Table S1 List of primers used in this study.
Name	Sequence（5'-3'）	Application
CR-ERF4-F1	ATATATGGTCTCGTTTGAAGAAGAGTCGGGTCTGGCGTTTTAGAGCTAGAAATAGC	CRISPR/Cas9 vector construction
CR-ERF4-R1	ATTATTGGTCTCGTTAACAAACTACACTGTTAGATTC
CR-ERF4-F2	ATATATGGTCTCGTTAAGGAAGTTCACTACAGGTTTTAGAGCTAGAAATAGC
CR-ERF4-R2	ATTATTGGTCTCGGTCTCAAACTACACTGTTAGATTC
CR-ERF4-F3	ATATATGGTCTCGAGACCCGACTCTTCTTACCGTTTTAGAGCTAGAAATAGC
CR-ERF4-R3	ATTATTGGTCTCGAAACTTCCGGCGGAGATGAATAACAAACTACACTGTTAGATTC
pHis-proSlTPP1-F	gactcactatagggcgaattcTATATATATATTTTTTTTTTTCAACATTGGTAA	YIH assay
pHis-proSlTPP1-R	gattcgcgaacgcgtgagctcTGTGCCTAGTATCTTTTTTATGGCA
pAGDT7-SlERF4-F	gccatggaggccagtgaattcATGGCTGTGAAAGATAAGGCTGT
pAGDT7-SlERF4-R	cagctcgagctcgatggatccTTAAACTTCCATAGGTGGCGCA
pHis-proSlTPP1(-500 - -1)-F1-F	gactcactatagggcgaattcGATCTTTCCCATTTTCCTGGTTG
pHis-proSlTPP1(-500 - -1)-F1-R	gattcgcgaacgcgtgagctcTGTGCCTAGTATCTTTTTTATGGCA
pHis-proSlTPP1(-1000 - -500)-F2-F	gactcactatagggcgaattcCATGATTCTTGGTTTATCTTCAATGTC
pHis-proSlTPP1(-1000 - -500)-F2-R	gattcgcgaacgcgtgagctcGCACCCAAAAAAAAGAAAAGCA
pHis-proSlTPP1(-1500 - -1000)-F3-F	gactcactatagggcgaattcTATTTTTCGGGACTCTGTTTTTTG
pHis-proSlTPP1(-1500 - -1000)-F3-R	gattcgcgaacgcgtgagctcCTAAATACACATTTCTCCATATTATAGTTGC
pHis-proSlTPP1(-2000 - -1500)-F4-F	gactcactatagggcgaattcTATATATATATTTTTTTTTTTCAACATTGGTAA
pHis-proSlTPP1(-2000 - -1500)-F4-R	gattcgcgaacgcgtgagctcAAAATTTCTTTATCAAAACGTAATATGTACTAA
pHis-proSlTPP1(-1500 - -1300)-F5-F	gactcactatagggcgaattcTATTTTTCGGGACTCTGTTTTTTG
pHis-proSlTPP1(-1500 - -1300)-F5-R	gattcgcgaacgcgtgagctcACATATATATCACATCATACACAGCTCCA
pHis-proSlTPP1(-1300 - -1000)-F6-F	gactcactatagggcgaattcCATTTTTGGATATCATGTTCATCTGTC
pHis-proSlTPP1(-1300 - -1000)-F6-R	gattcgcgaacgcgtgagctcCTAAATACACATTTCTCCATATTATAGTTGC
35S::ERF4-GFP-F	acgggggactcttgaggatccATGGCTGTGAAAGATAAGGCTGT	Subcellular localization
35S::ERF4-GFP-R	ccgggtaccgagctcgaattcAACTTCCATAGGTGGCGCAA
proTPP1-LUC-F	gggccccccctcgaggtcgacTATATATATATTTTTTTTTTTCAACATTGGTAA	Dual-Luciferase Reporter Assay
proTPP1-LUC-R	cgctctagaactagtggatccTGTGCCTAGTATCTTTTTTATGGCA
GST-ERF4-F	ccgcgtggatccccggaattcATGGCTGTGAAAGATAAGGCTGT	EMSA assay
GST-ERF4-R	gatgcggccgctcgagtcgacTTAAACTTCCATAGGTGGCGCA
pGBKT7-ERF4-F	atggccatggaggccgaattcATGGCTGTGAAAGATAAGGCTGT	Y2H assay
pGBKT7-ERF4-R	ccgctgcaggtcgacggatccAACTTCCATAGGTGGCGCAA
CR-ERF4-JC-F	CACCAATTCAAAAAATCGTATCAGC	Genotype identification of mutant plants
CR-ERF4-JC-R	TCCCATAATGTTTCTCTTCCACAA
Actin-qF	ATCCCAAGGCCAACAGAGAG	qRT-PCR
Actin-qR	CGACCGCTAGCATACAGAGA
TPP1-qF	TGGCCGGAAGGTTTTAGAAGT
TPP1-qR	ATAAGCACCTCCGCTCCCTA
TPP2-qF	TAGTGGGAGGTGCAGAGACA
TPP2-qR	GCAACGGAAATGCACAGACA
TPP3-qF	TGCTCGAATCACTTGGATATGCT
TPP3-qR	TTCCACTCAACCAAACGTCG
TPP4-qF	TCCGTACATTTCCGTCGTGT
TPP4-qR	GCCTTGTCCTCTATCACGCA
TPP5-qF	TCTGTTGGGGGAGAGAACCA
TPP5-qR	GCATGACCTTTGTTCCACACA
TPP6-qF	GAAACAGCCATGACGTGCTC
TPP6-qR	CCCTCACCCATCCTGCATTT
TPP7-qF	TCTTTCTGATTCAAAGGGGCA
TPP7-qR	GTGGATGTTTGGGAGTAGCGA
TPP8-qF	AGGGGAAATGGGTTGTCGTG
TPP8-qR	TCCCCGCGTAAAACACATCA
PR2-qF	AGGACACCCTTCCGCTACT
PR2-qR	TTGGTGTTCCTGCCCCTC
XTH8-qF	GCAGGGCCATTGAGAGATGA
XTH8-qR	TCACGTCCACCACTCCCA
PR2L-qF	GGACACCCTGCTGCAACT
PR2L-qR	AGGCTTCTTTGGAGTGCCA
XTH23-qF	GGCATTGCAATTGGGGCC
XTH23-qR	AGAGAGTAAGGAGGTCGCCA
XTH3-qF	GGCATTGCAATTGGGGCC
XTH3-qR	AGAGAGTAAGGAGGTCGCCA
GLC1-qF	CTGCTGAGACAGGGTGGC
GLC1-qR	CGATCTTCCTGTGCGGCA
SS-qF	AACCGCGTGAGGAATGGG
SS-qR	AGGCAAACCGCAGCTCAT
XTH16A-qF	GCGCTTCCTCATGTGCCT
XTH16A-qR	CCCATCGGACCCTGTTCC
XTH15B-qF	GATGGAGGGCGCCTTCTC
XTH15B-qR	TGGTGACAGTGCCAGCAG
XTH16B-qF	TTGGGCCACAAGAGGAGG
XTH16B-qR	GGCTAAAGCTTTGGGCCA
GLUB14-qF	GGCAAAAGGGGCAATGGC
GLUB14-qR	CTCGTGAGGGTGTTGGCA
XTH9-qF	GCAATGTCTCTGGCCAGC
XTH9-qR	ACGCGGCAGTTGGATCAA
XTH16C-qF	GCAATGTCTCTGGCCAGC
XTH16C-qR	ACGCGGCAGTTGGATCAA
XTH15A-qF	TCAGGCCAACCGTACACG
XTH15A-qR	GTGGAACGACGAGGTGGG
ERF4-qF	GGAGAAACGGTTGTTCACGC
ERF4-qR	CCATAGGTGGCGCAAGGTTA
ERF1B-qF	AGTTAGAAAGAGGCCATGGGG
ERF1B-qR	AGTAGAGACCAAGGACCCCTC
ERF3L-qF	GCTGAAGATGCTGCCAAAGC
ERF3L-qR	GGTCTCGGTCCACTGAATGA
ERF5-qF	AGCCGTCGATTTCAAGCTCT
ERF5-qR	CTGCCGCACTCCTCTGTAAT
ERF061-qF	GCGATCCGAGTAAGTTGGGA
ERF061-qR	GGATCCTTCAAGCAATCACCA
ERF1C-qF	AGTCACATCGCATCGCGTTA
ERF1C-qR	GCGAATCCCTAACGGTCTCC
ERF054-qF	CTTATGACCGCGAGGCGTAT
ERF054-qR	TCGATCCTATCCCCGAGTCC
ERF3A-qF	GTGGAGCGAAAGCGAAAACT
ERF3A-qR	GATTCACCGCCTGTACCGAA
ERF025-qF	AGCCTCGAAAGACCACACG
ERF025-qR	GACAGAGAAGCAGGGACAGG
ERF017-qF	TTCACAGTCGTCATCGTCGT
ERF017-qR	AGTCATCGTCCTTCCGTTCC
SPI5L-qF	CGGGTGGTGACGTGTACC
SPI5L-qR	GCGTACCGATGGGTCGTC
DAP3A-qF	CCGGCCGGTACTACTCCT
DAP3A-qR	GGGCTTCTGGGTCCAACC
PP2A13-qF	GGCCTGCGTTGCTCTAGT
PP2A13-qR	CGCCGAAGAAGCTGCATG
RFS6-qF	GCACCTGGCAAGCACAAC
RFS6-qR	GGTCGACCAGGCAAACGA
TPP1-probe1-F	AGATATTATGTTGTGAAATCGGTGGTGCTGTTTCAAGTGA	EMSA assay
TPP1-probe1-R	TCACTTGAAACAGCACCACCGATTTCACAACATAATATCT
