# Supplementary material for: A SlERF4–SlTPP1 module enhances drought tolerance in tomato by increasing the root/shoot ratio
Source: Hortic Res. 2026 Mar 2;13(6):uhag070. doi: 10.1093/hr/uhag070 (PMC13253350; doi:10.1093/hr/uhag070)
Supplement: Web_Material_uhag070 [file web_material_uhag070.zip › Table S2.xlsx]

## Sheet: Table S2
Table S2 List of gene accession used in this study.
Gene ID	Symbol
Solyc03g078400	Actin
Solyc03g083960	TPP1
Solyc05g051880	TPP2
Solyc04g054930	TPP3
Solyc04g072920	TPP4
Solyc04g082550	TPP5
Solyc06g060600	TPP6
Solyc08g079060	TPP7
Solyc03g007290	TPP8
Solyc09g092520.3	XTH16B
Solyc07g005330.3	GLC1
Solyc02g086700.4	PR2L
Solyc07g055990.3	XTH16A
Solyc03g093080.3	XTH23
Solyc11g068440.2	GLUB14
Solyc02g080160.4	XTH8
Solyc12g011023.1	XTH9
Solyc01g008620.4	PR2
Solyc07g042550.3	SS
Solyc12g017240.2	XTH15A
Solyc07g056000.2	XTH15B
Solyc03g093130.3	XTH3
Solyc12g011030.3	XTH16C
Solyc07g053740.1	ERF4
Solyc10g009110.1	ERF3A
Solyc08g082210.4	ERF061
Solyc10g006130.1	ERF3L
Solyc12g009240.1	ERF017
Solyc07g054220.1	ERF054
Solyc05g051200.1	ERF1B
Solyc08g078190.2	ERF5
Solyc01g108240.3	ERF109
Solyc09g089930.3	ERF1B
Solyc07g049530.3	ACO1a
Solyc02g036350.3	ACO1b
Solyc09g089790.3	ACO1c
Solyc02g036350.3	ACO1d
Solyc04g009860.4	ACO1e
Solyc09g089580.4	ACO3
Solyc07g049550.3	ACO4
Solyc04g007980.3	ACO4b
Solyc06g060070.3	ACO5
Solyc03g019690.1	SPI5L
Solyc01g099840.3	DAP3A
Solyc10g017960.2	PP2A13
Solyc07g007930.3	RFS6
